# Supplementary material for: Shorter Diagnostic Delay in Polish Adult Patients With Common Variable Immunodeficiency and Symptom Onset After 1999
Source: Front Immunol. 2020 May 27;11:982. doi: 10.3389/fimmu.2020.00982 (PMC7326034; doi:10.3389/fimmu.2020.00982)
Supplement: Supplementary file 1 [file Data_Sheet_1.xlsx]

## Sheet: Table S1
Table S1
Centre	Patient code	Sex	Year of birth	Year of first symptoms onset	Year of diagnosis	Age at the first symptoms onset	Age at the time of diagnosis	Age at the time of analysis	Diagnostic delay [years]	Diagnostic Delay	At the time of diagnosis			Infections before diagnosis								Whole observation period
											IgG [mg/dl]	IgM [mg/dl]	IgA [mg/dl]	Upper respiratory tract (except sinusitis)	Nose and paranasal sinuses	Middle ear	Lower respiratory tract	Gastrointestinal tract	Urinary tract	Skin and subcutaneous tissue	Generalized infection/ sepsis	Any autoimmunization	Cytopenia	Thrombocytopenia	Anemia	Other autoimmunity	Granulomatous lesions	Bronchiectasis	Enteropathy	Polyclonal lymphoproliferation	Splenomegaly	Malignancy total	Type of malignancy	Lymphoma	Solid tumors
Bydgoszcz	B1	Male	1954	1974	2012	20	58	65	38	Long	74	19	19	Yes	Yes	Yes	Yes	No	No	No	No	No	No	No	No		No	Yes	No	No	No	Yes	Squamous cell lung cancer	No	Yes
Bydgoszcz	B2	Female	1983	2017	2019	34	36	36	2	Short	47	0	0	Yes	Yes	No	Yes	No	No	Yes	No	No	No	No	No		No	No	No	No	No	No		No	No
Bydgoszcz	B3	Male	2000	2002	2012	2	12	19	10	Long	10	118	40	Yes	Yes	Yes	Yes	Yes	No	No	Yes	No	No	No	No		Yes	No	No	Yes	No	No		No	No
Bydgoszcz	B4	Female	1976	2007	2017	31	41	43	10	Long	0	15	2	Yes	Yes	No	Yes	No	No	No	No	No	No	No	No		No	No	No	No	No	No		No	No
Bydgoszcz	B5	Female	1995	1996	2012	1	17	24	16	Long	360	18	7	No	No	No	Yes	No	Yes	No	No	No	No	No	No		No	No	No	No	No	No		No	No
Bydgoszcz	B6	Male	1986	1990	1990	4	4	33	0	Short	0	19	19	No	No	No	Yes	No	No	No	Yes	No	No	No	No		No	Yes	No	No	No	No		No	No
Bydgoszcz	B7	Male	1985	2009	2016	24	31	34	7	Long	250	0	0	No	No	No	No	No	No	No	No	Yes	Yes	No	Yes		No	No	No	No	No	No		No	No
Bydgoszcz	B8	Female	1979	1989	2008	10	29	40	19	Long	0	17	25	No	No	No	Yes	No	No	No	No	Yes	No	No	No	Celiac disease	No	No	No	No	No	No		No	No
Bydgoszcz	B9	Male	1965	2011	2014	46	49	54	3	Short	74	27	19	No	No	Yes	Yes	No	No	No	No	No	No	No	No		No	No	No	No	No	No		No	No
Bydgoszcz	B10	Male	1987	2011	2014	24	27	32	3	Short	270	17	0	Yes	No	No	Yes	No	No	No	No	No	No	No	No		No	No	No	No	No	No		No	No
Bydgoszcz	B11	Male	1966	1978	2017	12	51	53	39	Long	279	903	33.8	No	No	No	Yes	No	No	No	No	No	No	No	No		No	No	No	No	No	No		No	No
Bydgoszcz	B12	Female	1958	1990	2010	32	52	61	20	Long	216	0	2	No	No	No	Yes	No	No	No	No	No	No	No	No		No	No	No	No	No	No		No	No
Bydgoszcz	B13	Female	1993	2000	2008	7	15	26	8	Long	141	17	4	No	No	No	No	No	No	No	No	Yes	Yes	No	Yes		No	No	No	No	No	No		No	No
Bydgoszcz	B14	Female	1975	2007	2010	32	35	44	3	Short	200	15	2	No	No	No	No	No	Yes	No	No	Yes	Yes	Yes	No		Yes	No	No	No	No	No		No	No
Bydgoszcz	B15	Male	1991	1993	2017	2	26	28	24	Long	0	19	19	Yes	No	No	Yes	No	No	No	No	No	No	No	No		No	No	No	No	No	No		No	No
Bydgoszcz	B16	Female	1990	1992	2007	2	17	29	15	Long	400	0	0	No	No	No	No	No	Yes	No	No	No	No	No	No		Yes	No	No	No	No	No		No	No
Bydgoszcz	B17	Female	1996	2006	2009	10	13	23	3	Short	502	22	0	Yes	Yes	No	Yes	No	No	No	No	No	No	No	No		No	Yes	No	No	No	No		No	No
Bydgoszcz	B18	Female	1983	2010	2011	27	28	36	1	Short	179	17	25	No	No	No	No	No	No	No	No	No	No	No	No		Yes	No	No	No	No	No		No	No
Bydgoszcz	B19	Male	1995	2003	2008	8	13	24	5	Short	350	26	0	Yes	Yes	No	No	No	No	Yes	No	Yes	No	No	No	Alopecia areata	No	No	No	No	No	No		No	No
Bydgoszcz	B20	Male	1984	2010	2012	26	28	35	2	Short	74	19	19	No	No	No	No	No	No	No	No	No	No	No	No		No	Yes	No	No	No	No		No	No
Bydgoszcz	B21	Male	1975	1985	2013	10	38	44	28	Long	221	72	0	No	Yes	Yes	Yes	No	No	No	No	Yes	Yes	Yes	No		Yes	No	No	No	No	Yes	Basal cell carcinoma	No	Yes
Bydgoszcz	B22	Male	1946	2012	2016	66	70	73	4	Short	404	93	67.5	No	No	No	No	No	No	No	No	Yes	Yes	No	Yes		No	No	No	No	No	No		No	No
Bydgoszcz	B23	Female	1975	2014	2019	39	44	44	5	Short	485	56	0	Yes	Yes	No	Yes	No	Yes	No	No	No	No	No	No		No	No	No	No	No	No		No	No
Bydgoszcz	B24	Male	1982	1985	2017	3	35	37	32	Long	469	0	0	Yes	Yes	Yes	No	No	No	No	No	No	No	No	No		No	No	No	No	No	No		No	No
Gdańsk	G1	Female	1981	2012	2014	31	33	38	2	Short	107	4	3	No	No	No	No	No	No	No	No	Yes	No	No	No	Vitiligo	No	No	No	Yes	No	No		No	No
Gdańsk	G2	Female	1963	1998	2004	35	41	56	6	Short	137	11	3	Yes	Yes	No	No	No	No	No	No	Yes	No	No	No	Rheumatoid arthritis	No	No	No	No	No	No		No	No
Gdańsk	G3	Female	1959	1994	1998	35	39	60	4	Short	37	7	7	No	No	No	Yes	No	No	No	No	Yes	Yes	No	Yes	Celiac disease	No	Yes	Yes	Yes	Yes	No		No	No
Gdańsk	G4	Male	1979	1994	2001	15	22	40	7	Long	630	30	0	No	No	No	Yes	No	No	No	No	Yes	Yes	Yes	No		Yes	Yes	No	Yes	Yes	No		No	No
Gdańsk	G5	Female	1963	2001	2003	38	40	56	2	Short	97	2	3	No	No	No	No	No	No	No	No	No	No	No	No		No	No	No	No	No	No		No	No
Gdańsk	G6	Female	1971	1998	2004	27	33	48	6	Short	201	25	6	No	No	No	No	No	No	No	No	No	No	No	No		No	No	Yes	Yes	No	No		No	No
Gdańsk	G7	Male	1963	1995	2009	32	46	56	14	Long	51	10	37	No	No	No	Yes	No	No	No	No	Yes	Yes	No	Yes	Celiac disease	No	No	Yes	No	No	Yes	Adenocarcinoma of the large intestine	No	Yes
Gdańsk	G8	Male	1986	1990	1996	4	10	33	6	Short	49	57	0	No	No	Yes	Yes	No	No	No	No	No	No	No	No		No	No	No	No	No	No		No	No
Gdańsk	G9	Male	1979	2009	2015	30	36	40	6	Short	107	49	29	No	Yes	No	Yes	No	No	No	No	No	No	No	No		No	Yes	No	Yes	No	No		No	No
Gdańsk	G10	Male	1991	1999	2008	8	17	28	9	Long	276	70	0	No	No	No	Yes	No	No	No	No	Yes	Yes	Yes	No		Yes	Yes	No	Yes	Yes	Yes	GIST of small intestine	No	Yes
Kraków	K1	Male	1988	1989	2019	1	31	31	30	Long	130	11	7	Yes	Yes	No	Yes	No	No	No	Yes	No	No	No	No		Yes	No	No	No	No	No		No	No
Kraków	K2	Male	1980	2016	2017	36	37	39	1	Short	386		17	Yes	No	No	No	Yes	No	No	Yes	No	No	No	No		Yes	No	No	No	No	No		No	No
Kraków	K3	Female	2001	2010	2010	9	9	18	0	Short	356	41	6	No	No	No	No	No	No	No	No	No	No	No	No		No	No	No	No	No	No		No	No
Kraków	K4	Male	1999	2013	2015	14	16	20	2	Short	7	4	6	No	No	No	Yes	Yes	No	No	Yes	No	No	No	No		No	Yes	No	No	No	No		No	No
Kraków	K5	Male	2000	2010	2011	10	11	19	1	Short	164	27	21	Yes	No	No	Yes	No	No	No	No	Yes	No	No	No	Psoriasis	Yes	Yes	No	No	No	No		No	No
Kraków	K6	Male	1985	2015	2018	30	33	34	3	Short	253	18	26	No	Yes	No	Yes	Yes	No	No	No	Yes	No	No	No	Vitiligo	No	No	Yes	Yes	No	No		No	No
Kraków	K7	Female	1986	1991	2019	5	33	33	28	Long	106	11	7	Yes	No	No	Yes	No	No	No	No	No	No	No	No		No	No	No	Yes	Yes	No		No	No
Kraków	K8	Male	1969	1990	2010	21	41	50	20	Long	242	6	6	Yes	Yes	No	Yes	Yes	No	No	No	Yes	Yes	Yes	No		No	No	No	No	No	Yes	Gastric Tubular Adenocarcinoma	No	Yes
Kraków	K9	Female	1948	1998	2018	50	70	71	20	Long	525	39	38	Yes	Yes	No	Yes	Yes	No	No	No	Yes	Yes	Yes	No		No	No	No	No	No	No		No	No
Kraków	K10	Male	1975	1984	1996	9	21	44	12	Long	189	4	6	Yes	Yes	No	Yes	No	No	No	No	Yes	No	No	No	Sjögren syndrome	No	No	No	No	No	No		No	No
Kraków	K11	Male	1970	2011	2014	41	44	49	3	Short	149	12	6	Yes	Yes	No	Yes	Yes	No	No	No	No	No	No	No		No	No	No	Yes	No	Yes	MALT	Yes	No
Kraków	K12	Male	1964	1970	2002	6	38	55	32	Long	35	173	12	Yes	Yes	No	No	No	No	Yes	No	No	No	No	No		No	Yes	No	No	No	No		No	No
Kraków	K13	Female	1965	1995	2001	30	36	54	6	Short	503	4	6	No	No	No	No	Yes	No	No	No	Yes	Yes	Yes	No	Celiac disease	No	No	Yes	No	No	No		No	No
Kraków	K14	Female	1955	2000	2010	45	55	64	10	Long	640	4	6	Yes	Yes	No	No	No	No	No	No	Yes	Yes	Yes	No		No	Yes	No	No	No	No		No	No
Kraków	K15	Male	1969	2003	2004	34	35	50	1	Short	237	4	6	No	No	No	No	No	No	No	No	Yes	Yes	Yes	No		No	Yes	No	No	No	No		No	No
Kraków	K16	Male	1997	2010	2011	13	14	22	1	Short	50	4	6	No	Yes	No	No	No	No	No	No	No	No	No	No		No	No	No	No	No	No		No	No
Kraków	K17	Male	1947	2008	2010	61	63	72	2	Short	7	4	6	Yes	No	No	Yes	Yes	No	No	Yes	Yes	Yes	Yes	No		No	No	No	No	No	No		No	No
Kraków	K18	Male	1973	1999	2013	26	40	46	14	Long	45	11	33	No	No	No	Yes	No	No	No	No	No	No	No	No		No	No	No	No	No	No		No	No
Kraków	K19	Female	1947	1955	2012	8	65	72	57	Long	452	28	53	No	Yes	No	No	No	No	No	No	No	No	No	No		No	No	No	Yes	No	Yes	B cell lymphoma	Yes	No
Kraków	K20	Male	1982	1988	2003	6	21	37	15	Long	241	7	6	Yes	No	Yes	No	No	No	No	No	Yes	Yes	No	Yes		No	No	No	No	No	No		No	No
Kraków	K21	Male	1971	1989	2015	18	44	48	26	Long	283	16	6	No	No	No	Yes	No	No	No	No	Yes	Yes	No	Yes		Yes	No	No	No	No	No		No	No
Kraków	K22	Female	1995	2011	2016	16	21	24	5	Short	487	70	6	Yes	No	No	No	No	No	Yes	No	No	No	No	No		No	No	No	No	No	No		No	No
Kraków	K23	Female	1972	1987	2001	15	29	47	14	Long	23	5	11	No	No	No	Yes	No	No	No	No	Yes	Yes	No	Yes	Myasthenia gravis	No	No	No	No	No	No		No	No
Kraków	K24	Female	1978	2007	2008	29	30	41	1	Short	350	26	6	No	No	No	No	No	No	No	No	Yes	Yes	No	Yes		No	No	No	No	No	No		No	No
Kraków	K25	Female	1992	1997	2005	5	13	27	8	Long	232	41	52	No	No	No	No	No	No	No	No	No	No	No	No		No	Yes	No	No	No	No		No	No
Kraków	K26	Female	1974	2013	2017	39	43	45	4	Short	7	10	7	No	Yes	Yes	No	No	No	Yes	No	No	No	No	No		Yes	No	No	No	No	No		No	No
Kraków	K27	Female	1985	2015	2017	30	32	34	2	Short	45	3	3	Yes	Yes	No	No	No	No	No	No	Yes	No	No	No	Celiac disease	No	No	Yes	Yes	No	No		No	No
Kraków	K28	Male	1988	2007	2017	19	29	31	10	Long	251	24	18	Yes	Yes	No	No	No	No	No	No	Yes	Yes	Yes	No	Vitiligo	No	No	No	No	No	No		No	No
Kraków	K29	Female	1988	1996	2019	8	31	31	23	Long	399	93	6	Yes	Yes	No	Yes	No	No	No	Yes	Yes	Yes	Yes	No		Yes	No	No	No	No	No		No	No
Kraków	K30	Male	1960	2000	2013	40	53	59	13	Long	219	9	6	Yes	No	No	Yes	No	No	No	No	No	No	No	No		Yes	No	No	Yes	Yes	No		No	No
Kraków	K31	Male	1992	1992	2019	0	27	27	27	Long	13	4	6	Yes	Yes	Yes	Yes	No	No	Yes	No	No	No	No	No		No	No	No	No	No	No		No	No
Kraków	K32	Female	1982	1983	2000	1	18	37	17	Long				No	No	No	No	No	No	No	No	Yes	No	No	No	Sjögren syndrome, Crohn's disease, Autoimmune hepatitis	No	No	No	No	No	No		No	No
Kraków	K33	Male	1991	1995	1997	4	6	28	2	Short		4	6	Yes	Yes	No	Yes	No	No	No	No	No	No	No	No		No	No	No	No	No	No		No	No
Kraków	K34	Female	1982	2015	2019	33	37	37	4	Short	543	23	31	Yes	Yes	Yes	Yes	No	Yes	No	No	Yes	No	No	No	Hashimoto's thyroiditis	No	No	No	Yes	No	No		No	No
Warszawa WIM	W1	Female	1987	1995	2003	8	16	32	8	Long			5	No	No	Yes	No	No	No	No	No	Yes	Yes	Yes	Yes		No	No	No	Yes	Yes	No		No	No
Warszawa WIM	W2	Male	1970	1999	2010	29	40	49	11	Long	245	0.17	0.2	No	No	Yes	Yes	No	No	No	Yes	No	No	No	No		No	No	No	No	No	No		No	No
Warszawa WIM	W3	Female	1968	2004	2015	36	47	51	11	Long	27	3	5	Yes	No	No	Yes	Yes	Yes	No	No	Yes	No	No	No	Ulcerative colitis	No	No	No	Yes	No	No		No	No
Warszawa WIM	W4	Female	1961	2000	2015	39	54	58	15	Long	6	3	5	No	No	Yes	Yes	No	No	Yes	Yes	Yes	No	No	No	Seronegative arthritis	No	No	No	No	No	No		No	No
Warszawa WIM	W5	Female	1978	2015	2017	37	39	41	2	Short	6	3	5	Yes	Yes	Yes	Yes	No	Yes	No	No	Yes	Yes	Yes	No		No	No	No	Yes	No	No		No	No
Warszawa WIM	W6	Female	1997	2010	2011	13	14	22	1	Short	6	0.21	5	No	No	Yes	Yes	No	No	No	No	Yes	No	No	No	Hashimoto's thyroiditis	No	No	No	No	No	No		No	No
Warszawa WIM	W7	Male	1993	2006	2010	13	17	26	4	Short	406	24	13	No	No	No	Yes	No	No	No	No	Yes	Yes	Yes	Yes		No	No	No	Yes	Yes	Yes	Follicular lymphoma	Yes	No
Warszawa WIM	W8	Male	1969	2004	2016	35	47	50	12	Long	17	4	6	Yes	Yes	Yes	Yes	Yes	Yes	No	Yes	Yes	Yes	Yes	No		Yes	No	No	Yes	No	No		No	No
Warszawa WIM	W9	Male	1993	1995	2011	2	18	26	16	Long	600	3	3	No	No	No	No	No	No	No	No	No	No	No	No		Yes	No	No	Yes	No	No		No	No
Warszawa WIM	W10	Male	1986	2013	2015	27	29	33	2	Short	12	6	5	No	No	No	No	Yes	No	No	No	No	No	No	No		No	Yes	No	No	No	No		No	No
Warszawa WIM	W11	Male	1984	2008	2014	24	30	35	6	Short	112	24	5	Yes	No	No	No	Yes	No	No	No	Yes	No	No	No	Vitiligo	No	No	No	Yes	No	No		No	No
Warszawa WIM	W12	Male	1979	1996	2007	17	28	40	11	Long		21	5	No	No	No	No	No	No	No	Yes	Yes	Yes	Yes	No		Yes	No	No	Yes	Yes	No		No	No
Warszawa WIM	W13	Male	1958	1998	2013	40	55	61	15	Long	205	22	5	No	No	No	Yes	No	No	No	Yes	Yes	No	No	No	Psoriasis	No	No	No	No	No	No		No	No
Warszawa WIM	W14	Male	1977	2002	2013	25	36	42	11	Long	7	6	5	No	No	Yes	No	No	No	No	Yes	Yes	Yes	Yes	No		No	No	No	Yes	Yes	No		No	No
Warszawa WIM	W15	Female	1985	1992	2016	7	31	34	24	Long	482	97	47	No	No	No	Yes	No	No	No	Yes	Yes	No	No	No	Vitiligo	No	No	No	Yes	Yes	Yes	Fibroadenoma	No	Yes
Warszawa WIM	W16	Male	1983	2008	2017	25	34	36	9	Long	32	4	6	Yes	Yes	Yes	Yes	No	No	No	Yes	Yes	Yes	Yes	No		No	No	No	No	No	No		No	No
Warszawa WIM	W17	Male	1962	2002	2017	40	55	57	15	Long	22	2	5	Yes	Yes	Yes	Yes	Yes	Yes	No	No	No	No	No	No		No	Yes	Yes	Yes	No	No		No	No
Warszawa WIM	W18	Male	1996	2011	2011	15	15	23	0	Short	424	14.7	5	No	No	No	No	No	No	No	No	No	No	No	No		No	No	No	Yes	No	No		No	No
Warszawa WIM	W19	Female	1995	1996	2002	1	7	24	6	Short	296	36	5	No	No	No	No	Yes	Yes	No	Yes	Yes	Yes	Yes	No		No	Yes	No	Yes	No	No		No	No
Warszawa WIM	W20	Male	1993	2017	2017	24	24	26	0	Short	25	2	0.1	Yes	Yes	No	Yes	No	No	No	No	No	No	No	No		No	No	No	No	No	No		No	No
Warszawa WIM	W21	Male	1984	2009	2019	25	35	35	10	Long	117	0	0	Yes	Yes	Yes	Yes	Yes	No	No	No	Yes	Yes	No	Yes		No	Yes	No	Yes	No	No		No	No
Warszawa WIM	W22	Female	1989	2015	2019	26	30	30	4	Short	375	60	5	Yes	Yes	Yes	No	No	No	No	No	No	No	No	No		No	No	No	Yes	Yes	No		No	No
Warszawa WIM	W23	Female	1974	2016	2018	42	44	45	2	Short	24	0	5	Yes	Yes	Yes	Yes	No	No	No	No	No	No	No	No		No	No	No	Yes	Yes	No		No	No
Warszawa WIM	W24	Male	1991	2004	2017	13	26	28	13	Long	27	2	0	Yes	Yes	No	Yes	Yes	No	No	No	No	No	No	No		Yes	No	No	Yes	No	No		No	No
Warszawa WIM	W25	Female	1972	2011	2011	39	39	47	0	Short			0	Yes	Yes	No	Yes	No	No	No	No	Yes	Yes	Yes	No		No	Yes	No	No	No	No		No	No
Warszawa WIM	W26	Male	1953	2018	2019	65	66	66	1	Short	98	0	0	No	Yes	No	No	Yes	No	No	No	No	No	No	No		No	No	No	No	No	No		No	No
Warszawa WIM	W27	Female	1985	2018	2019	33	34	34	1	Short	7	10	5	Yes	Yes	Yes	Yes	No	No	No	No	No	No	No	No		No	No	No	No	No	No		No	No
Warszawa WIM	W28	Male	1970	2011	2019	41	49	49	8	Long	204	0	0	No	No	No	Yes	No	No	No	No	Yes	Yes	No	Yes	Psoriasis	No	No	No	Yes	No	Yes	MALT	Yes	No
Warszawa WIM	W29	Male	1954	2000	2019	46	65	65	19	Long	94	2	0	Yes	Yes	No	Yes	No	No	No	No	Yes	Yes	No	Yes		Yes	No	Yes	Yes	No	Yes	Gastric cancer	No	Yes
Warszawa WIM	W30	Female	1985	2012	2015	27	30	34	3	Short	10	0	5	No	No	Yes	No	No	No	No	No	Yes	No	No	No	Alopecia areata, Vitiligo	No	Yes	No	No	No	No		No	No
Warszawa WIM	W31	Male	1974	2007	2009	33	35	45	2	Short	406	0	0	No	No	No	No	No	No	No	No	No	No	No	No		No	Yes	No	No	No	Yes	Pituitary macroadenoma	No	Yes
Warszawa WIM	W32	Female	1999	2012	2012	13	13	20	0	Short	205	46	0.7	Yes	Yes	Yes	Yes	No	No	No	No	No	No	No	No		No	No	No	No	No	No		No	No
Warszawa WIM	W33	Female	1998	2011	2013	13	15	21	2	Short	263	21	5	Yes	No	Yes	No	No	No	No	No	No	No	No	No		Yes	No	Yes	No	No	No		No	No
Warszawa WIM	W34	Male	1982	2009	2013	27	31	37	4	Short	18	0	5	No	No	Yes	Yes	No	No	No	No	No	No	No	No		No	No	Yes	Yes	No	No		No	No
Warszawa WIM	W35	Female	1994	2005	2005	11	11	25	0	Short	138	18	19	No	No	No	No	No	No	No	No	Yes	Yes	Yes	No		No	No	No	No	No	No		No	No
